# Supplementary material for: Cryopreservation of 13 Commercial Cannabis sativa Genotypes Using In Vitro Nodal Explants
Source: Plants (Basel). 2021 Aug 28;10(9):1794. doi: 10.3390/plants10091794 (PMC8470898; doi:10.3390/plants10091794)
Supplement: Supplementary file 1 [file plants-10-01794-s001.zip]

Archive with 3 entries (3 files):
- Supplemental Figure S1.PNG
- Supplemental Figure S2.PNG
- Table S1.pdf
